# Supplementary material for: Evolution of Bird and Insect Flower Traits in Fritillaria L. (Liliaceae)
Source: Front Plant Sci. 2021 Mar 31;12:656783. doi: 10.3389/fpls.2021.656783 (PMC8044542; doi:10.3389/fpls.2021.656783)
Supplement: Supplementary Material 1 — Table with accession numbers of the used DNA regions: (matK, rpl16, and rbcL), nuclear (18S) and internal transcribed spacer (ITS). [file Data_Sheet_1.CSV]

organism/marker	ITS	matK	rpl16	rbcL	18S
Fritillaria_acmopetala	AY616709.1	JN417340.1	AY624372.1	KM085472.1	AY616709.1
Fritillaria_affinis	AY616710.1	AY624427.1	AY624373.1	KM085473.1	AY616710.1
Fritillaria_agrestis	AY616711.1	AY624428.1	AY624374.1	AF013233.1	AY616711.1
Fritillaria_alburyana	AY616712.1	AY624429.1	AY624375.1	KM085474.1	AY616712.1
Fritillaria_alfredae	-	LM993044.1	LM993153.1	LM992912.1	-
Fritillaria_amabilis	-	LM993046.1	LM993154.1	LM992914.1	-
Fritillaria_amana	-	LM993047.1	LM993156.1	LM992916.1	-
Fritillaria_anhuiensis	KF906204.1	KF906221.1	KF906239.1	KP768975.1	KF906206.1
Fritillaria_armena	-	LM993048.1	LM993157.1	LM992917.1	-
Fritillaria_assyriaca	-	LM993050.1	LM993158.1	LM992919.1	-
Fritillaria_atropurpurea	-	LM993051.1	LM993160.1	LM992920.1	-
Fritillaria_aurea	AY616713.1	AY624430.1	AY624376.1	LM992921.1	AY616713.1
Fritillaria_ayakoana	-	LM993052.1	LM993161.1	LM992922.1	-
Fritillaria_bithynica	-	LM993053.1	LM993162.1	LM992923.1	-
Fritillaria_bucharica	-	LM993054.1	LM993163.1	LM992924.1	-
Fritillaria_camschatcensis	AY616714.1	LM993055.1	AY624377.1	KM085475.1	AY616714.1
Fritillaria_carica	-	LM993059.1	LM993168.1	LM992930.1	-
Fritillaria_caucasica	AY616715.1	AY624432.1	AY624378.1	EU606205.1	AY616715.1
Fritillaria_chitralensis	AY616716.1	AY624433.1	AY624379.1	KM085480.1	AY616716.1
Fritillaria_cirrhosa	KF906207.1	GQ205141.1	KF906241.1	KM085476.1	KF906207.1
Fritillaria_conica	-	LM993061.1	LM993171.1	LM992934.1	-
Fritillaria_crassicaulis	KF906208.1	KF906228.1	KF906245.1	-	KF906208.1
Fritillaria_crassifolia	KM435150.1	AY624434.1	AY624380.1	LM992988.1	KM435150.1
Fritillaria_dagana	-	LM993064.1	LM993174.1	LM992938.1	-
Fritillaria_dajinensis	MF083547.1	GQ205133.1	-	-	MF083547.1
Fritillaria_davidii	AY616718.1	AY624435.1	AY624381.1	KM085477.1	AY616718.1
Fritillaria_davisii	-	LM993066.1	LM993176.1	LM992940.1	-
Fritillaria_delavayi	MN153738.1	GQ205148.1	-	KP711916.1	MN153738.1
Fritillaria_drenovskii	-	LM993067.1	LM993177.1	LM992941.1	-
Fritillaria_eastwoodiae	AY616719.1	LM993068.1	AY624382.1	KM085478.1	AY616719.1
Fritillaria_ebeiensis	MH293596.1	KY884660.1	MH293600.1	-	MH293596.1
Fritillaria_eduardii	-	LM993069.1	LM993178.1	LM992943.1	-
Fritillaria_ehrhartii	-	LM993070.1	LM993179.1	LM992944.1	-
Fritillaria_elwesii	-	LM993071.1	LM993180.1	LM992945.1	-
Fritillaria_falcata	AY616720.1	AY624436.1	AY624383.1	LM992946.1	AY616720.1
Fritillaria_ferganensis	KC801058.1	-	-	-	KC801058.1
Fritillaria_fleischeriana	-	LM993072.1	LM993182.1	LM992947.1	-
Fritillaria_forbesii	-	LM993073.1	LM993183.1	LM992948.1	-
Fritillaria_frankiorum	-	LM993074.1	LM993184.1	LM992949.1	-
Fritillaria_gentneri	AY616721.1	AY624437.1	AY624384.1	-	AY616721.1
Fritillaria_gibbosa	AY616722.1	AY624438.1	LM993185.1	KM085479.1	AY616722.1
Fritillaria_glauca	AY616723.1	AY624439.1	AY624386.1	-	AY616723.1
Fritillaria_graeca	-	LM993076.1	LM993186.1	LM992951.1	-
Fritillaria_gussichiae	-	LM993077.1	LM993187.1	LM992952.1	-
Fritillaria_hermonis	AY616724.1	AY624440.1	AY624387.1	-	AY616724.1
Fritillaria_hupehensis	MN184752.1	GQ205143.1	KF906234.1	-	KF906199.1
Fritillaria_imperialis	KM435147.1	AY624441.1	AY624388.1	LM992953.1	KM435147.1
Fritillaria_involucrata	-	LM993079.1	LM993188.1	LM992954.1	-
Fritillaria_japonica	AY616726.1	KP998199.1	KP998207.1	KM085481.1	AY616726.1
Fritillaria_kaiensis	-	LM993081.1	LM993191.1	LM992957.1	-
Fritillaria_karelinii	AY616727.1	LM993082.1	MG946194.1	-	AY616727.1
Fritillaria_koidzumiana	-	KP998200.1	KP998208.1	AB034939.1	-
Fritillaria_kotschyana	KM435234.1	JN417342.1	LM993193.1	JN417431.1	KM435234.1
Fritillaria_kurdica	-	LM993063.1	LM993173.1	LM992937.1	-
Fritillaria_latakiensis	-	LM993085.1	LM993194.1	LM992960.1	-
Fritillaria_latifolia	AM292420.1	LM993086.1	LM993195.1	LM992961.1	AM292420.1
Fritillaria_liliacea	-	LM993087.1	LM993196.1	LM992962.1	-
Fritillaria_lusitanica	AY616728.1	AY624443.1	AY624391.1	LM992963.1	AY616728.1
Fritillaria_maximowiczii	AY616729.1	AY624444.1	AY624392.1	LM992965.1	AY616729.1
Fritillaria_meleagris	AY616730.1	AY624445.1	AY624393.1	KM360791.1	AY616730.1
Fritillaria_meleagroides	MG946144.1	LM993089.1	MG946196.1	LM992967.1	MG946144.1
Fritillaria_mellea	GQ205126.1	GQ205145.1	-	-	GQ205126.1
Fritillaria_messanensis	-	LM993090.1	LM993199.1	LM992968.1	-
Fritillaria_michailovskyi	AY616731.1	AY624446.1	AY624394.1	LM992969.1	AY616731.1
Fritillaria_micrantha	AY616732.1	AY624447.1	AY624395.1	KM085482.1	AY616732.1
Fritillaria_minuta	AY616733.1	AY624448.1	AY624396.1	LM992971.1	AY616733.1
Fritillaria_monantha	KF906196.1	KF906214.1	KF906229.1	-	KF906196.1
Fritillaria_montana	MF543716.1	LM993093.1	LM993203.1	LM992972.1	MF543716.1
Fritillaria_muraiana	-	LM993095.1	LM993204.1	LM992975.1	-
Fritillaria_mutabilis	-	LM993096.1	LM993206.1	LM992976.1	-
Fritillaria_obliqua	-	LM993099.1	LM993209.1	LM992978.1	-
Fritillaria_olivieri	AY616734.1	AY624449.1	AY624397.1	LM992980.1	AY616734.1
Fritillaria_oranensis	-	LM993100.1	LM993211.1	LM992981.1	-
Fritillaria_orientalis	-	LM993102.1	LM993212.1	LM992983.1	-
Fritillaria_pallidiflora	AY616735.1	AY624450.1	MG946199.1	LM992984.1	AY616735.1
Fritillaria_persica	KM435148.1	AY624451.1	AY624399.1	KM085483.1	KM435148.1
Fritillaria_phaeanthera	AY616737.1	AY624452.1	AY624400.1	-	AY616737.1
Fritillaria_pinardii	-	LM993103.1	LM993214.1	LM992986.1	-
Fritillaria_pluriflora	-	LM993104.1	LM993215.1	LM992987.1	-
Fritillaria_pontica	-	LM993106.1	LM993217.1	LM992989.1	-
Fritillaria_przewalskii	KF906210.1	GQ205134.1	MG946200.1	-	KF906210.1
Fritillaria_pudica	AY616738.1	AY624453.1	AY624401.1	KM085484.1	AY616738.1
Fritillaria_puqiensis	KY884650.1	KY884659.1	KY884668.1	-	KY884650.1
Fritillaria_pyrenaica	-	LM993108.1	LM993219.1	LM992991.1	-
Fritillaria_qimenensis	KY884648.1	KY884657.1	KY884666.1	-	KY884648.1
Fritillaria_raddeana	KM435149.1	AY624454.1	AY624402.1	Z77293.1	KM435149.1
Fritillaria_recurva	AY616740.1	AY624455.1	AY624403.1	LM992993.1	AY616740.1
Fritillaria_reuteri	AY616741.1	AY624456.1	AY624404.1	LM992994.1	AY616741.1
Fritillaria_rixii	-	LM993109.1	LM993221.1	LM992995.1	-
Fritillaria_ruthenica	-	LM993110.1	LM993222.1	LM992996.1	-
Fritillaria_sewerzowii	AY616742.1	AY624457.1	AY624405.1	KM085485.1	AY616742.1
Fritillaria_shikokiana	-	LM993114.1	LM993225.1	LM993000.1	-
Fritillaria_sibthorpiana	-	LM993116.1	LM993228.1	LM993002.1	-
Fritillaria_sichuanica	MF083553.1	KP711867.1	-	KP711918.1	MF083553.1
Fritillaria_sinica	KF906211.1	KF906226.1	KF906243.1	-	KF906211.1
Fritillaria_sororum	-	LM993118.1	LM993230.1	LM993004.1	-
Fritillaria_stenanthera	AF092514.1	LM993119.1	LM993231.1	LM993005.1	AF092514.1
Fritillaria_straussii	KM435238.1	-	-	-	KM435238.1
Fritillaria_striata	AY616743.1	-	AY624406.1	-	AY616743.1
Fritillaria_stribrnyi	-	LM993120.1	LM993232.1	LM993006.1	-
Fritillaria_sulcisquamosa	GQ205128.1	GQ205150.1	-	-	GQ205128.1
Fritillaria_taipaiensis	MF083558.1	KP711868.1	-	KP711919.1	MF083558.1
Fritillaria_tenella	AY616744.1	AY624458.1	AY624407.1	-	AY616744.1
Fritillaria_theophrasti	-	LM993121.1	LM993233.1	LM993007.1	-
Fritillaria_thessala	-	LM993123.1	LM993235.1	LM993009.1	-
Fritillaria_thunbergii	MF083549.1	GQ205146.1	KY884663.1	LM993010.1	MF083549.1
Fritillaria_tokushimensis	-	LM993125.1	LM993237.1	LM993011.1	-
Fritillaria_tortifolia	MG946154.1	LM993126.1	MG946202.1	KP711921.1	MG946154.1
Fritillaria_tubiformis	AY616745.1	AY624459.1	AY624408.1	LM993013.1	AY616745.1
Fritillaria_unibracteata	KX669649.1	GQ205142.1	MG946205.1	KP711923.1	KX669649.1
Fritillaria_usuriensis	MN184780.1	JN417343.1	MG946206.1	KM085486.1	DQ191622.1
Fritillaria_uva-vulpis	-	LM993130.1	LM993242.1	LM993016.1	-
Fritillaria_verticillata	MF083550.1	LM993131.1	MG946208.1	KP711924.1	MF083550.1
Fritillaria_walujewii	MF083560.1	LM993132.1	MG946212.1	KP711925.1	MF083560.1
Fritillaria_wanjiangensis	KY884649.1	KY884658.1	KY884667.1	-	KY884649.1
Fritillaria_whittallii	-	LM993134.1	LM993246.1	LM993019.1	-
Fritillaria_yuminensis	MG946167.1	MG946192.1	MG946215.1	-	MG946167.1
Fritillaria_yuzhongensis	MF083562.1	-	-	-	MF083562.1
Fritillaria_zagrica	KM435235.1	LM993135.1	LM993247.1	LM993020.1	KM435235.1
Lilium_davidii	KX865054.1	AB049503.1	AY624410.1	LM993025.1	-
Lilium_humboldtii	AY616746.1	AY624461.1	AY624412.1	KM085509.1	AY616746.1
Lilium_lophophorum	AY616747.1	AY624462.1	AY624413.1	HQ692299.1	AY616747.1
Lilium_maritimum	AY616748.1	AY624463.1	AY624414.1	LM993029.1	AY616748.1
Lilium_martagon	KX865057.1	AB030872.1	AY624415.1	KF997467.1	-
Lilium_pyrenaicum	KX865067.1	AB049494.1	AY624416.1	LM993032.1	-
Lilium_regale	HQ692089.1	AY624464.1	AY624417.1	AB088816.1	-
Lilium_speciosum	KX865064.1	AY624467.1	LM993255.1	AB034922.1	-
Lilium_superbum	AF090960.1	AB024546.1	AY624421.1	HQ182436.1	AF206952.1
Lilium_washingtonianum	AF090964.1	AB030848.1	AY624422.1	LM993036.1	-
Seqences obtained in the study
Fritillaria_biflora	BankIt2390420 Seq1 MW081399
Fritillaria_olgae	BankIt2390420 Seq2 MW081400
