# Supplementary material for: Evolution of Bird and Insect Flower Traits in Fritillaria L. (Liliaceae)
Source: Front Plant Sci. 2021 Mar 31;12:656783. doi: 10.3389/fpls.2021.656783 (PMC8044542; doi:10.3389/fpls.2021.656783)
Supplement: Supplementary Material 3 — List of used Fritillaria species with defined flower colours used in the colour-related analyses. [file Data_Sheet_3.xlsx]

## Sheet: mat.kolor
Species	Colour	Colour codes	Colour
Fritillaria_acmopetala	1&3	1	Green
Fritillaria_affinis	3&4	2	White
Fritillaria_agrestis	3&4	3	Purple
Fritillaria_alburyana	6	4	Yellow
Fritillaria_alfredae	1	5	Orange
Fritillaria_amabilis	6	6	Pink
Fritillaria_amana	1&3	7	Red
Fritillaria_anhuiensis	3&4
Fritillaria_armena	3
Fritillaria_assyriaca	3&4
Fritillaria_atropurpurea	3&4
Fritillaria_aurea	3&4
Fritillaria_ayakoana	6
Fritillaria_bithynica	1
Fritillaria_bucharica	2
Fritillaria_camschatcensis	3&4
Fritillaria_carica	4
Fritillaria_caucasica	3
Fritillaria_chitralensis	4
Fritillaria_cirrhosa	1&3
Fritillaria_conica	4
Fritillaria_crassicaulis	3&4
Fritillaria_crassifolia	1&3
Fritillaria_dagana	3&4
Fritillaria_dajinensis	1
Fritillaria_davidii	3&4
Fritillaria_davisii	3
Fritillaria_delavayi	4
Fritillaria_drenovskii	3&4
Fritillaria_eastwoodiae	4&7
Fritillaria_ebeiensis	3
Fritillaria_eduardii	5
Fritillaria_ehrhartii	3
Fritillaria_elwesii	1&3
Fritillaria_falcata	3&4
Fritillaria_ferganensis	3
Fritillaria_fleischeriana	1&3
Fritillaria_forbesii	4
Fritillaria_frankiorum	4
Fritillaria_gentneri	7
Fritillaria_gibbosa	6
Fritillaria_glauca	4
Fritillaria_graeca	1&3
Fritillaria_gussichiae	1&3
Fritillaria_hermonis	1&3
Fritillaria_hupehensis	3
Fritillaria_imperialis	4&5
Fritillaria_involucrata	1&3
Fritillaria_japonica	3&6
Fritillaria_kaiensis	6
Fritillaria_karelinii	6
Fritillaria_koidzumiana	2
Fritillaria_kotschyana	1&3
Fritillaria_kurdica	1&3
Fritillaria_latakiensis	1&3
Fritillaria_latifolia	3
Fritillaria_liliacea	2
Fritillaria_lusitanica	1&3
Fritillaria_maximowiczii	1&3
Fritillaria_meleagris	2&3
Fritillaria_meleagroides	3
Fritillaria_mellea	1&3
Fritillaria_messanensis	1&3
Fritillaria_michailovskyi	3&4
Fritillaria_micrantha	3&4
Fritillaria_minuta	3&4
Fritillaria_monantha	3&4
Fritillaria_montana	1&3
Fritillaria_muraiana	6
Fritillaria_mutabilis	1&3
Fritillaria_obliqua	3
Fritillaria_olivieri	1&3
Fritillaria_oranensis	3
Fritillaria_orientalis	3&4
Fritillaria_pallidiflora	4
Fritillaria_persica	1&3
Fritillaria_phaeanthera	5
Fritillaria_pinardii	3&4
Fritillaria_pluriflora	6
Fritillaria_pontica	1&3
Fritillaria_przewalskii	4
Fritillaria_pudica	4
Fritillaria_puqiensis	3
Fritillaria_pyrenaica	3&4
Fritillaria_qimenensis	3
Fritillaria_raddeana	1
Fritillaria_recurva	7
Fritillaria_reuteri	3&4
Fritillaria_rixii	4
Fritillaria_ruthenica	3
Fritillaria_sewerzowii	3&4
Fritillaria_shikokiana	6
Fritillaria_sibthorpiana	4
Fritillaria_sichuanica	3&4
Fritillaria_sinica	3
Fritillaria_sororum	1&3
Fritillaria_stenanthera	6
Fritillaria_striata	6
Fritillaria_stribrnyi	1&3
Fritillaria_taipaiensis	1&3
Fritillaria_tenella	1&3
Fritillaria_theophrasti	1&3
Fritillaria_thessala	1&3
Fritillaria_thunbergii	1
Fritillaria_tokushimensis	6
Fritillaria_tortifolia	6
Fritillaria_tubiformis	3
Fritillaria_unibracteata	3&4
Fritillaria_usuriensis	3
Fritillaria_uva-vulpis	3&4
Fritillaria_verticillata	2
Fritillaria_walujewii	3
Fritillaria_yuzhongensis	1&3
Fritillaria_whittallii	1&3
Fritillaria_yuminensis	6
Fritillaria_zagrica	3
Fritillaria_biflora	1&4
Fritillaria_olgae	1&3
Lilium_davidii	5
Lilium_humboldtii	5
Lilium_lophophorum	4
Lilium_mackliniae	2
Lilium_maritimum	7
Lilium_martagon	6
Lilium_pyrenaicum	4
Lilium_regale	2
Lilium_speciosum	2&6
Lilium_superbum	5
Lilium_washingtonianum	2
